# Supplementary material for: The intestinal fatty acid-binding protein as a marker for intestinal damage in gastroschisis
Source: PLoS One. 2019 Jan 14;14(1):e0210797. doi: 10.1371/journal.pone.0210797 (PMC6331122; doi:10.1371/journal.pone.0210797)
Supplement: S2 Table — (XLSX) [file pone.0210797.s003.xlsx]

## Sheet: Correlation
	S2 Table. Correlation matrix of individual values and demographic characteristics of GS patients.
		Group	Sex (male)	Gest. day	Birth weight	MEF	FEF	LOH	I-FABP 6h	I-FABP 12h	I-FABP 18h	I-FABP 24h	I-FABP 30h	I-FABP 36h	I-FABP 42h	I-FABP 48h	atresia GIT	Primary closure	Cesarean section	Multiple surgeries	Swolen small intestine	Defect in 30g.w.>20mm	Oligohydramnion	Colon	Positive blood culture
	Group		0.176752	0.403593	0.404217	0.109114	0.0337885	0.00202606	0.251094	0.0761773	0.012047	0.00972027	0.0727076	0.0413833	0.0356008	0.0771119	0	0.00097408	0.485695	0.0659109	0.15836	0.380273	0.287967	0.645504	0.570876			corrected p-values
	Sex (male)	0.249006		0.699232	0.0781025	0.765788	0.815045	0.26366	0.29459	0.000894418	0.317952	0.0817324	0.303326	0.109013	0.418508	0.151195	0.176752	0.0853117	0.875713	0.205247	0.897446	0.0166502	0.791029	0.428971	0.428971		P1=	4.16667e-05	0.001
	Gest. day	-0.155484	0.0722708		2.55121e-05	0.619933	0.829765	0.432855	0.103721	0.504446	0.272937	0.250408	0.292015	0.133549	0.35533	0.926245	0.403593	0.565604	0.401913	0.639649	0.187771	0.778443	0.645504	0.341153	0.41309		P2=	0.000416667	0.01
	Birth weight	0.15528	0.321184	0.680263		0.67605	0.868872	0.952944	0.731238	0.841079	0.746294	0.827783	0.681599	0.698339	0.831374	0.643627	0.404217	0.228813	0.727362	0.734049	0.258615	0.693705	0.367401	0.429259	0.429259		P3=	0.00208333	0.05
	TMET	0.303802	0.0578134	0.0961087	0.0810311		2.74861e-11	4.11336e-06	0.60403	0.275058	0.167851	0.0611543	0.386301	0.14317	0.458295	0.102143	0.109114	0.149002	0.548391	0.00491555	0.0367281	0.392339	0.371198	0.920759	0.00139105
	TFEF	0.395327	0.0454136	-0.0417439	-0.0320592	0.900864		1.01583e-08	0.30215	0.125175	0.0895254	0.0456076	0.3856	0.126708	0.320903	0.053113	0.0337885	0.0574665	0.914952	0.00706739	0.0187421	0.50276	0.517091	0.790672	0.00945012		r1=	0.75
	LOH	0.54933	0.214577	-0.151463	-0.0114617	0.741856	0.842216		0.472793	0.217154	0.342713	0.159208	0.930103	0.577126	0.707349	0.300438	0.00202606	0.00380254	0.732414	0.000114938	0.0296837	0.670717	0.871889	0.973558	0.0409887		r2=	0.5
	0-6h	0.228754	0.209369	-0.319976	-0.0693024	0.108993	0.214946	0.150471		0.000100611	0.000284546	2.44018e-07	3.96834e-05	0.000354012	0.00802713	0.104497	0.251094	0.534568	0.850476	0.208652	0.632929	0.836148	0.481428	0.974837	0.470309		r3=	0.25
	12h	0.340552	0.592457	-0.131597	0.039688	0.222299	0.308509	0.250471	0.699231		2.38365e-07	4.02328e-10	4.21672e-07	6.94221e-06	0.000979502	0.00299382	0.0761773	0.477121	0.928091	0.97943	0.384923	0.366665	0.773585	0.476487	0.0298397
	18h	0.452509	0.188706	-0.206774	-0.0616309	0.268056	0.326894	0.186225	0.654701	0.805145		7.73984e-12	8.69331e-07	1.23751e-05	2.04792e-05	0.00145289	0.012047	0.581855	0.581109	0.854997	0.150084	1	0.792445	0.662728	0.133105		-r1=	-0.75
	24h	0.457168	0.317543	-0.212801	-0.0407299	0.351955	0.37406	0.268392	0.813797	0.885057	0.903893		1.70866e-09	2.81027e-07	0.000109105	0.00026329	0.00972027	0.400177	0.391595	0.766332	0.221559	0.735818	0.963418	0.753081	0.120214		-r2=	-0.5
	30h	0.338238	0.197949	-0.202541	-0.0795664	0.173674	0.173927	0.017718	0.726154	0.80464	0.773399	0.863054		7.98774e-09	0.000407324	0.000265253	0.0727076	0.833971	0.634847	0.248139	0.616638	0.594987	0.265927	0.302894	0.0797322		-r3=	-0.25
	36h	0.387905	0.309492	-0.29061	-0.0766283	0.295206	0.307324	0.114628	0.668696	0.749084	0.72578	0.802408	0.861416		2.95266e-08	0.00015324	0.0413833	0.827609	0.496579	0.39145	0.896032	0.836148	0.228787	0.405259	0.00567255
	42h	0.39868	0.159167	-0.181495	0.0421456	0.152081	0.202601	0.0773178	0.527826	0.608205	0.713191	0.666119	0.631868	0.853675		1.35165e-05	0.0356008	0.816406	0.751887	0.551718	0.813966	0.410488	0.665878	0.82516	0.185986
	48h	0.384672	0.316555	-0.0209573	0.104461	0.366591	0.42769	0.237244	0.395253	0.628571	0.636364	0.702993	0.715584	0.733766	0.787691		0.0771119	0.176173	0.522927	0.56814	0.170982	0.903721	0.751133	0.649208	0.287064
	Atresia GIT	1	0.249006	-0.155484	0.15528	0.303802	0.395327	0.54933	0.228754	0.340552	0.452509	0.457168	0.338238	0.387905	0.39868	0.384672		0.00097408	0.485695	0.0659109	0.15836	0.380273	0.287967	0.645504	0.570876
	Primary closure	-0.563082	-0.314072	0.107301	-0.222563	-0.274868	-0.356758	-0.520418	0.124964	-0.140077	-0.104712	-0.156603	0.0406979	0.0431006	0.0459477	-0.299189	-0.563082		0.627144	0.000389171	0.0523671	0.68956	0.678031	0.518958	0.645504
	Cesarean section	0.130026	0.029289	0.156034	-0.0652308	0.116181	0.0207416	-0.0663402	-0.038067	0.0178685	0.104918	0.159437	0.092051	0.134014	0.0625399	0.143889	0.130026	0.0907938		0.960768	0.697265	0.471261	0.120843	0.784332	0.784332
	Multiple surgeries	0.334459	0.233955	0.0875244	0.0635706	0.507865	0.489276	0.655122	-0.249928	0.0051053	-0.0348349	0.0556186	-0.221523	-0.168475	-0.117444	0.128698	0.334459	-0.59726	-0.00921317		0.466961	0.574014	0.312139	0.896027	0.179868
	Swolen small intestine	0.268919	0.0250313	-0.25171	-0.216804	0.403793	0.44922	0.418807	0.0982725	0.177778	0.279276	0.23412	0.100871	0.0269484	0.0485071	0.318597	0.268919	-0.363816	0.0754541	0.140592		0.200135	0.117156	0.387305	0.345139
	Defect in 30g.w.>20mm	0.169191	-0.440959	0.0546083	-0.0763857	0.17151	0.134758	0.0857286	-0.0426401	-0.184592	0	0.0654654	-0.107083	-0.0426401	0.16854	-0.0289037	0.169191	0.0774725	0.139252	-0.108866	0.245038		0.648188	0.968087	0.899601
	Oligohydramnion	-0.204212	-0.0514344	0.089175	-0.173741	0.179175	0.130309	0.0325672	-0.144445	-0.0592865	0.0520684	-0.00890871	-0.221917	-0.244444	-0.0888889	0.0756876	-0.204212	0.0805077	0.294583	0.194444	0.297406	0.0884538		0.00103988	0.137121
	Colon	-0.0891751	-0.15273	-0.183321	-0.152636	-0.0200934	-0.0535825	0.00669576	0.006506	-0.146059	0.0862011	-0.0610468	-0.205879	-0.170403	0.045542	-0.108389	-0.0891751	0.124784	0.0531216	0.0253796	0.166743	-0.00777087	0.577385		0.15931
	Positive blood culture	0.109754	0.15273	-0.157977	-0.152636	0.565449	0.473638	0.381777	0.151307	0.426401	0.290929	0.295059	0.343132	0.526986	0.267775	0.243709	0.109754	0.0891751	0.0531216	0.256136	0.188982	-0.0254824	0.29364	0.278639
	correlation (Spearman)
