# Supplementary material for: The intestinal fatty acid-binding protein as a marker for intestinal damage in gastroschisis
Source: PLoS One. 2019 Jan 14;14(1):e0210797. doi: 10.1371/journal.pone.0210797 (PMC6331122; doi:10.1371/journal.pone.0210797)
Supplement: S3 Table — (XLSX) [file pone.0210797.s004.xlsx]

## Sheet: List1
S1 Table. The raw data of studied GS and control patients.
Patient ID	Study group (GSs=0, GSc=1, C=2, C-gut_surgery=3)	Sex (male=1)	Birth weight (g)	Prenatal dg (yes=1, no=0)	Gestational age (weeks)	Delivery by s.c. (yes=1, no=0)	Minimal enteral feeding (MEF)	Full enteral feeding (FEF)	Length of hospitalization (LOH)	I-FABP B1 (0-6h)	I-FABP B2 (6-12h)	I-FABP B3 (12-18h)	I-FABP B4 (18-24h)	I-FABP B5 (24-30h)	I-FABP B6 (30-36h)	I-FABP B7 (36-42h)	I-FABP B8 (42-48h)	delta I-FABP 12h-18h	delta I-FABP 12h-24h	Primary plastic (yes=1, no=0)	Repeated surgery intervention (yes=1, no=0)	Revision for ileus (yes=1, no=0)	Positive hemoculture (yes=1, no=0)	GIT atresia (yes=1, no=0)	Count of surgery interventions	Delivery in Motol Hospital (yes=1, no=0)	Intraabdominal pressure (6 h after surgery)
1	0	0	2840	1	37	0	5	7	10	1.66764	0.368948	0.270459	0.334183	0.470017	0.40928	missing	missing	0.0984888	0.0347647	1	0	0	0	0	1	1	missing
2	0	1	2880	1	36.4286	1	7	11	16	10.1539	3.44499	2.58678	3.95354	2.76213	5.61898	10.488	missing	0.858208	-0.508545	1	0	0	0	0	1	1	missing
3	0	0	2200	0	36.5714	1	11	14	17	2.05937	0.569651	1.1714	1.22389	4.66336	1.98038	2.64302	3.98353	-0.601749	-0.654243	1	0	0	0	0	1	0	missing
4	0	0	1800	1	33.7143	1	6	14	19	5.28902	3.02442	2.49636	4.625	7.28625	missing	1.68	missing	0.528055	-1.60058	1	0	0	0	0	1	1	missing
5	0	0	2010	1	36.5714	1	11	15	22	22.8587	3.55892	3.3291	7.33041	14.8321	4.58053	1.19721	3.00001	0.22982	-3.77149	1	0	0	0	0	1	1	11
6	0	0	2520	1	36.7143	0	13	16	22	9.98786	7.85108	6.0252	2.93964	21.0472	17.4585	5.186	5.80559	1.82588	4.91144	1	0	0	0	0	1	1	11
7	0	0	1680	1	33.8571	0	7	16	23	45.7665	69.455	43.6359	35.4756	24.5928	5.46845	4.41557	missing	25.8191	33.9794	1	0	0	0	0	1	1	4
8	0	1	2660	1	36.8571	0	14	20	23	26.6688	7.8102	7.00618	15.4154	16.3474	6.0131	1.80456	3.02323	0.804013	-7.60522	1	0	0	0	0	1	1	missing
9	0	1	2150	1	35.2857	0	4	9	24	58.5632	15.0107	2.18754	13.6486	20.293	13.8479	8.87614	8.21596	12.8231	1.36208	1	0	0	0	0	1	1	missing
10	0	0	1890	1	32	0	6	12	25	missing	0.445152	1.46085	0.792307	0.949991	0.617286	0.598682	0.784322	-1.0157	-0.347154	1	0	0	0	0	1	1	missing
11	0	0	3650	1	36.5714	0	13	19	25	15.3027	0.073242	0.0773387	0.101408	0.260843	0.839503	1.4528	1.11586	-0.00409679	-0.0281661	1	0	0	0	0	1	1	missing
12	0	1	1750	0	33.4286	0	7	12	26	missing	1.385	0.0571429	0.177143	0.148333	0.36	0.5875	0.43	1.32786	1.20786	1	0	0	0	0	1	0	missing
13	0	1	3150	0	37.4286	1	10	15	26	9.29134	15.9658	9.52758	6.25978	3.81461	3.1509	3.10958	1.69619	6.43819	9.70599	1	0	0	0	0	1	0	16
14	1	0	2400	1	36.4286	0	16	20	28	17.3312	6.71971	12.5963	18.7705	9.33121	8.03094	8.81685	missing	-5.87658	-12.0508	1	0	0	0	1	1	1	12
15	0	1	3110	1	37	1	9	13	31	0.925194	0.63562	0.477283	2.10646	missing	1.00094	1.28121	1.20182	0.158337	-1.47084	0	1	0	1	0	2	1	26
16	0	1	2400	1	35.8571	0	11	17	31	6.28635	missing	missing	missing	missing	missing	missing	missing			1	0	0	1	0	1	1	missing
17	0	0	2290	1	37.5714	1	15	23	33	5.19778	1.10411	0.613383	0.462913	0.562515	0.427902	1.17006	1.05017	0.490725	0.641195	1	0	0	0	0	1	1	missing
18	0	1	2780	1	35.1429	0	25	32	39	16.9007	50.1102	54.1342	51.4429	36.1223	20.1723	15.9507	16.2745	-4.02403	-1.33268	0	1	0	0	0	2	1	13
19	0	1	2580	1	37.2857	1	22	35	40	5.9292	4.93316	2.2475	6.28692	1.07333	0.9175	1.43167	15.6614	2.68566	-1.35377	0	1	0	0	0	4	1	missing
20	0	0	2610	1	37.1429	0	17	23	41	4.06665	0.135889	0.346069	0.230538	0.635813	0.206547	0.471023	0.862385	-0.21018	-0.0946492	1	0	0	1	0	1	1	missing
21	0	1	1960	1	36	0	34	38	44	missing	14.6593	9.12929	14.084	8.95429	5.1225	2.654	2.99333	5.53005	0.575333	1	1	1	1	0	2	1	missing
22	0	1	2500	1	35.7143	1	29	42	45	31.3569	17.974	18.3197	28.4458	39.7276	10.1474	7.67866	9.40013	-0.345712	-10.4718	1	0	0	1	0	1	1	missing
23	1	0	1475	1	33	1	28	44	54	missing	missing	25.8307	17.0345	23.3687	28.7282	17.345	9.15742	#VALUE!	#VALUE!	1	1	1	0	1	2	0	missing
24	0	1	2620	1	35.8571	0	11	17	64	missing	10.4632	16.5484	4.83167	11.3351	8.8552	missing	8.91382	-6.08519	5.63158	0	1	0	1	0	2	1	16
25	0	0	2160	1	36.5714	0	18	54	68	0.594351	0.257459	0.228601	0.154326	0.606138	0.943045	3.72182	6.27983	0.0288575	0.103132	1	0	0	1	0	1	1	missing
26	1	1	2790	1	34.2857	0	52	59	72	16.591	19.7695	3.60776	14.6056	8.4471	missing	4.68193	missing	16.1617	5.16387	1	1	0	1	1	2	1	missing
27	1	1	2450	1	36.7143	1	73	76	80	41.9011	17.7495	32.7413	37.4963	6.28	15.568	10.2656	6.228	-14.9917	-19.7467	1	1	1	1	1	4	1	missing
28	0	1	2270	1	33.8571	0	56	69	83	2.47	missing	0.138	1.26	0.849	missing	0.65	1.53			0	1	1	1	0	4	1	missing
29	1	0	2250	1	34.1429	1	75	90	93	30.6566	missing	missing	21.099	missing	missing	missing	missing			0	1	1	1	1	4	1	10
30	0	0	1490	1	32.4286	1	missing	missing	missing	11.8244	0.293333	6.23625	3.7525	2.16	3.431	3.45111	1.184	-5.94292	-3.45917	1	0	0	missing	0	1	1	missing
31	2	1	3100	missing	39	0	0	0	11	0.76352	0.682157	0.343923	0.752053	0.298839	0	0.04719	0.200302	0.338234	-0.0698958	0	0	0	missing	0	1	0	missing
32	2	1	3600	missing	39	0	0	0	10	0.0600409	0.124883	missing	missing	0.381123	missing	0.351248	0.0433738			0	0	0	missing	0	1	0	missing
33	2	0	2860	missing	37	1	0	0	9	1.76695	0.899653	0.656639	0.859645	1.00478	1.33159	1.37021	1.68983	0.243014	0.040008	0	0	0	missing	0	1	0	missing
34	2	1	4200	missing	40	0	0	0	4	0.0702986	0	0	0	0	0	0	0	0	0	0	0	0	missing	0	1	0	missing
35	2	1	1800	missing	35	1	0	0	4	1.35395	1.2142	0.768497	0	2.2362	2.77961	10.0041	missing	0.4457	1.2142	0	0	0	missing	0	1	0	missing
36	2	0	4200	missing	41	1	0	0	10	3.4123	0.78978	0.762396	0.326865	0.158	missing	missing	missing	0.0273834	0.462914	0	0	0	missing	0	1	0	missing
37	2	1	2330	missing	33	0	0	0	4	0.376409	0.181166	0	missing	missing	missing	missing	missing	0.181166		0	0	0	missing	0	1	0	missing
38	2	1	3740	missing	40	0	0	0	4	missing	6.86566	1.78322	1.70636	0.468046	0.912932	0.582655	missing	5.08244	5.15931	0	0	0	missing	0	1	0	missing
39	2	0	2990	1	38.1429	0	7	18	25	2.47219	missing	0.138348	1.25753	0.849713	missing	0.657084	1.53219			missing	0	0	0	0	1	1	missing
40	2	0	1990	0	36.1429	0	2	3	3	0.0809425	0.0916914	missing	0.613207	0.811296	2.27366	0.844469	0.665757		-0.521515	missing	0	0	0	0	1	0	missing
41	2	1	2680	0	39	0	3	5	9	3.12284	4.03302	2.05021	7.84753	3.13558	2.2422	3.16056	0.757865	1.98281	-3.81451	missing	0	0	0	0	1	0	missing
42	2	1	2710	1	38.1429	0	1	3	4	1.1508	0.122857	0.107273	0.0530769	0.103333	0.100833	0.214545	0.161538	0.0155844	0.0697802	missing	0	0	0	0	1	1	missing
43	3	0	3090	0	40	0	0	0	21	2.64034	3.969	3.05029	2.44194	1.59999	1.25048	missing	0.267423	0.918707	1.52706	missing	0	0	missing	1	1	0	missing
44	3	0	2510	0	37	0	0	0	28	8.19371	6.32259	16.848	12.4638	14.6904	9.12478	2.2684	missing	-10.5254	-6.14124	missing	0	0	missing	1	1	0	missing
45	3	0	3230	0	40	0	0	0	15	0.0521653	0.139751	0.293751	0.421071	0.236959	0.309082	0.246978	missing	-0.153999	-0.281319	missing	0	0	missing	1	1	0	missing
46	3	1	3330	0	39	0	0	0	10	11.0645	6.11783	3.86555	3.16245	2.55315	4.2049	1.43741	0.622779	2.25228	2.95538	missing	0	0	missing	1	1	0	missing
47	3	1	3445	0	39	1	0	0	11	10.5684	10.7785	13.4671	7.36152	0.375253	10.8944	2.1516	missing	-2.68857	3.41703	missing	0	0	missing	1	1	0	missing
48	3	1	2940	0	37	1	0	0	22	18.4482	missing	missing	missing	missing	missing	missing	missing			missing	0	0	missing	1	1	0	missing
